# Supplementary material for: ADAM32 Oncogene in Hepatoblastoma Is Regulated by IGF2BP2
Source: Cancers (Basel). 2025 May 26;17(11):1772. doi: 10.3390/cancers17111772 (PMC12153665; doi:10.3390/cancers17111772)
Supplement: Supplementary file 1 [file cancers-17-01772-s001.zip]

Archive with 1 entries (1 files):
- cancers-3599220-supplementary.pdf
